# Supplementary material for: JiangyaTongluo decoction ameliorates tubulointerstitial fibrosis via regulating the SIRT1/PGC-1α/mitophagy axis in hypertensive nephropathy
Source: Front Pharmacol. 2024 Dec 12;15:1491315. doi: 10.3389/fphar.2024.1491315 (PMC11669701; doi:10.3389/fphar.2024.1491315)
Supplement: Supplementary file 2 [file Table1.xlsx]

## Sheet: Sheet1
Identification results of negative ions in herbal ingredients
No.	Compound	m/z	Retention time (min)	Adducts	Formula	Score	Fragmentation Score	Mass Error (ppm)	Fragments	Peak Area	Ingredient_id	Source	STD
1	0.92_504.1687n	549.167	0.915833	M-H, M+FA-H	C18H32O16	55.8	81.7	-0.599071	59.0113, 71.0113, 503.1625, 89.0219, 101.022, 179.0546, 221.0659, 383.1197, 113.0221, 73.027	9.40405e+06	Gentianose	JMZ
2	1.24_386.1421n	431.14	1.23633	M-H, M+FA-H	C14H26O12	51.1	58.3	-0.891086	89.0219, 253.0928, 59.0113, 88.9855, 101.0219, 385.1356, 71.0114, 113.0222, 96.9577, 341.1076	237353	Propanetriol-alpha-l-arabinofuranosyl (1->4)-beta-d-glucopyranoside	HH
3	3.72_267.0968n	312.095	3.72093	M-H, M+FA-H	C10H13N5O4	43.1	18.2	0.143971	134.0452	208682	Adenine nucleoside	HQ, HH, JH
4	4.06_282.0843m/z	282.084	4.05698	M-H	C10H13N5O5	42.5	16.5	-0.479883	150.0402, 133.0136, 282.0848, 108.0179, 268.038, 126.029, 107.0334, 151.0244	270272	Guanosine	HH
5	5.31_593.1306m/z	593.131	5.31013	M-H	C30H26O13	44.5	29.1	0.961655	125.022, 593.1348, 177.017, 137.0221, 305.0696, 593.1463, 109.027, 423.0723, 57.0322, 255.0309	280918	Procyanidin	JXT
6	6.09_361.1142m/z	361.114	6.08825	M-H	C15H22O10	43.2	21.2	0.55215	138.0305, 181.0706, 71.0112, 59.0112, 361.1133, 101.0218, 197.0443, 89.0226, 61.9859, 94.0274	197079	Catalpol	HQ
7	6.88_315.1087m/z	315.109	6.88455	M+FA-H	C13H18O6	47.2	39	0.654595	123.0429, 153.0539, 109.0272, 315.109	136693	Benzyl glucopyranoside	HH
8	8.37_461.1668m/z	461.167	8.36983	M+FA-H	C19H28O10	45.1	27.9	0.958826	461.1724, 113.0217, 85.027, 135.0431, 71.0112, 59.0113, 95.0113, 152.0092, 123.043, 89.022	263661	Benzyl 6-o-alpha-l-rhamnopyranosyl-(1->6)beta-d-glucopyranoside	HH
9	8.43_345.1190m/z	345.119	8.43027	M+FA-H	C14H20O7	50	53.5	-0.319109	122.0352, 181.0493, 137.0587, 59.0114, 71.0089, 109.0273, 89.0219, 101.0221, 299.113, 183.0646	116132	4-methoxybenzyl beta-d-glucopyranoside	HH
10	9.06_289.0716m/z	289.072	9.0617	M-H	C15H14O6	67	94.7	-0.405149	289.0723, 109.0272, 123.0429, 245.0817, 125.0222, 203.0702, 137.0224, 151.0383, 97.0272, 205.0498	9.36297e+06	Catechin	JXT	STD
11	10.06_354.0950n	353.088	10.0585	M-H, M+Na-2H	C16H18O9	66.8	93	-0.121441	191.0549, 85.027	961226	Chlorogenic acid	JMZ, JH	STD
12	10.09_303.0509m/z	303.051	10.0883	M-H	C15H12O7	49.9	53.1	-0.550236	125.0222, 303.052, 57.0321, 177.0177, 149.0226, 123.0429, 121.0273, 217.0501, 165.0537	992830	Taxifolin	JXT
13	10.57_417.1402m/z	417.14	10.5693	M+FA-H	C17H24O9	41.9	11	0.0136252	417.1028, 209.0811, 179.0331, 152.0099, 109.027, 108.0195, 135.0432, 173.0442, 194.0561, 161.0215	1.01992e+06	Ligustrin	HH
14	10.63_611.1617m/z	611.162	10.6291	M-H	C27H32O16	70.8	96.6	-0.0911947	611.1638, 119.0482, 325.0715, 491.1157, 187.0392, 403.1023, 283.0597, 163.0023, 295.0637, 151.0017	2.59902e+07	Hydroxysafflor yellow a	HH	STD
15	10.69_357.1191m/z	357.119	10.6883	M-H	C16H22O9	43.9	23	-0.0322746	195.0651, 59.0113, 136.0512, 135.043, 109.0272, 357.1184	160769	Carthamoside b6	HH
16	10.90_787.1950m/z	787.195	10.9008	M-H	C33H40O22	49	48.9	1.51803	271.0249, 625.145, 270.0166, 787.1963, 463.0887, 301.0358, 461.0708, 299.0192, 243.0289, 298.0148	1.00743e+06	6-hydroxykaempferol-3,6,7-tri-o-beta-d-glucoside	HH
17	11.33_397.1139m/z	397.114	11.3261	M+Na-2H	C17H20N4O6	47.1	42.3	2.52668	205.0497, 277.0723, 397.1157, 233.045, 307.0825, 204.0418, 203.0345, 245.0456, 217.0495, 249.079	181563	Riboflavin	HH
18	11.75_521.1872m/z	521.187	11.7471	M+FA-H	C21H32O12	53	68.7	-0.766604	475.1808, 59.0114, 85.0266, 113.0221, 71.0113, 73.027, 89.0221, 101.0219, 134.0356, 205.0709	216893	2-[3,5-dihydroxy-2-[2-(3-hydroxy-4-methoxyphenyl)ethoxy]-6-(hydroxymethyl)oxan-4-yl]oxy-6-methyloxane-3,4,5-triol	HQ
19	11.78_289.0716m/z	289.072	11.777	M-H	C15H14O6	67.7	94.2	-0.687738	289.0723, 109.0271, 123.043, 245.081, 125.0221, 203.0705, 97.0269, 137.022, 151.038, 205.0507	6.56078e+06	Epicatechin	JXT	STD
20	11.81_625.1411m/z	625.141	11.8063	M-H	C27H30O17	46.6	39.2	0.140563	271.0252, 299.0201, 462.0807, 625.1425, 301.0356, 61.9858, 289.0727, 243.0296, 151.0015, 227.0346	309860	Quercetin 3,7-di-o-β-d-glucopyranoside	HH
21	12.50_386.1938n	431.192	12.5004	M-H, M+FA-H	C19H30O8	44.3	23.9	-0.692392	431.1942, 385.1859, 59.0113, 153.0902, 71.0113, 89.0217, 205.1228, 113.0219, 101.0218, 152.0826	1.1089e+06	Roseoside	HH
22	12.65_405.1401m/z	405.14	12.6504	M+FA-H	C16H24O9	40.5	4.47	-0.352744	61.9858, 59.0111, 276.4293, 280.527, 403.4172, 405.1368, 306.9474, 159.3908, 108.0202, 226.0635	172381	Carthamoside b5	HH
23	12.74_449.1089m/z	449.109	12.7404	M-H	C21H22O11	51	56.3	0.0093706	119.0483, 449.1096, 61.9857, 207.0496, 153.0173, 125.0223, 111.006, 85.0269, 97.0267, 75.006	3.06978e+06	Neocarthamin	HH
24	13.01_525.1611m/z	525.161	13.0102	M+FA-H	C23H28O11	66.1	78.9	-0.599895	121.0274, 449.146, 123.0432, 61.9858, 165.053, 59.0114, 222.332, 150.0302, 328.1201, 109.0273	26223.9	Paeoniflorin	HQ	STD
25	14.40_331.0824m/z	331.082	14.3997	M-H	C17H16O7	43.5	21.2	0.101607	331.083, 107.0479, 111.0429, 151.0382, 287.0926, 119.0482, 269.0823, 203.0703, 135.0431, 201.0911	316830	Aurantio-obtusin beta-d-glucoside deglycosylation	JMZ
26	14.49_287.0559m/z	287.056	14.4903	M-H	C15H12O6	50.7	57	-0.66762	135.0431, 151.0019, 287.0568, 107.0115, 95.0115, 119.048, 65.0007, 123.0057, 69.0316	158939	6-hydroxynaringenin	HQ, HH
27	14.55_464.0956n	463.088	14.5507	M-H, M+Na-2H	C21H20O12	52.7	65.1	0.187731	485.0709, 109.9985, 287.0559, 119.0479, 286.0485, 165.989, 139.0015, 439.2191, 166.997, 153.0172	3.41583e+06	Eriodictyol 7-glucuronide	JH
28	15.00_625.1410m/z	625.141	15.0035	M-H	C27H30O17	49.5	48.6	-0.0718198	271.0251, 625.1416, 301.0354, 463.0885, 243.0296, 299.0203, 462.0815, 171.0437, 255.03, 165.9892	1.97333e+06	6-hydroxykaempferol-3,6-di-o-beta-d-glucoside	HH
29	15.15_577.1560m/z	577.156	15.1538	M-H	C27H30O14	56.5	87.3	-0.447358	577.1568, 281.0821, 337.0724, 457.1142, 367.0823, 279.0664, 487.1255, 309.0772, 119.0481, 161.0228	403593	Chrysophanol-1-beta-gentiobioside	JMZ
30	15.18_771.1994m/z	771.199	15.1838	M-H	C33H40O21	52.3	62.6	0.615623	271.0252, 771.2019, 301.0357, 609.1469, 243.0296, 299.0203, 462.0824, 165.989, 255.0299, 215.0345	1.03707e+06	6-hydroxykaempferol-3-o-beta-d-rutoside-6-o-beta-d-glucoside	HH
31	15.31_731.2411m/z	731.241	15.3055	M-H	C32H44O19	43.3	19.9	0.92071	230.0579, 245.0818, 188.0466, 203.0702, 731.2415	131644	Torachrysone 8-o-[beta-d-glucopyranosyl(1-3)-o-beta-d-glucopyranosyl (1-6)-o-beta-d-glucopyranoside]	JMZ
32	16.06_538.1110n	537.104	16.0592	M-H, M+Na-2H	C27H22O12	46.5	36.2	-0.215663	109.0272, 291.0645, 159.0431, 335.0544, 559.0875, 147.0429, 146.035, 267.0662, 379.0443, 119.0482	1.09086e+06	Melitric acid a	DS
33	16.30_463.0882m/z	463.088	16.3018	M-H	C21H20O12	54	72.2	0.0815419	301.0356, 463.0848, 271.0252, 243.0297, 300.0279, 139.038, 255.0298, 124.0144, 316.0231, 133.0274	1.03457e+06	6-hydroxykaempferol 3-glucoside	HH
34	16.48_609.1465m/z	609.147	16.4834	M-H	C27H30O16	39.5	5.5	0.652785	301.0354, 609.1472, 271.0252, 300.0279, 243.0296, 165.9891, 109.9986, 139.0017, 255.0298, 137.9937	597684	Safflower yellow a	HH
35	16.60_355.1399m/z	355.14	16.6033	M+FA-H	C16H22O6	41.6	11	0.15069	59.0113, 71.0113, 175.075, 89.022, 113.0222, 101.0255, 85.027, 119.0328, 267.0658	109195	Bidenoside c	HH
36	16.82_461.0725m/z	461.072	16.8164	M-H	C21H18O12	68	84.8	-0.116576	285.0407, 461.0719, 239.0345, 119.0478, 136.9857, 211.0398	3.66756e+06	Scutellarin	HQ	STD
37	16.88_447.0931m/z	447.093	16.8758	M-H	C21H20O11	69.2	95.9	-0.482487	285.0408, 284.0332, 447.0934, 151.0019, 256.0374, 107.0115, 133.0273	2.96797e+06	Luteolin-7-o-glucoside	JH	STD
38	16.88_516.1261n	515.119	16.8758	M-H, M+Na-2H	C25H24O12	53.7	44.3	-1.26755	284.0328, 447.0939, 88.9856, 109.0272, 135.0432, 60.9906, 185.0229	447448	Isochlorogenic acid a	JH	STD
39	17.09_453.1404m/z	453.14	17.0882	M+FA-H	C20H24O9	50.9	55.7	0.294273	453.1418, 227.071, 211.0392, 59.0113, 407.1339, 71.0113, 89.0219, 101.022, 85.0271	237867	Torachrysone-8-o-beta-d-glucoside	JMZ
40	17.33_301.0714m/z	301.071	17.3285	M-H	C16H14O6	49.3	50.7	-1.09086	139.038, 124.0144, 301.0702, 151.0016, 95.0114, 107.0115, 133.0273, 134.0352, 161.0225, 123.0065	503737	5,7-dihydroxy-2-(3-hydroxy-4-methoxyphenyl)chroman-4-one	JH
41	17.33_463.0883m/z	463.088	17.3285	M-H	C21H20O12	56.7	85.2	0.198657	300.0277, 271.0251, 463.0891, 255.0298, 243.0296, 151.0018	500113	Hyperoside	NX, JH
42	17.36_609.1463m/z	609.146	17.3587	M-H	C27H30O16	67.6	95.5	0.271431	300.0278, 271.0251, 609.1474, 255.0298, 243.0297, 151.0019, 107.0115	1.59593e+06	Rutin	HH	STD
43	17.57_418.0897n	417.082	17.5693	M-H, M+Na-2H	C20H18O10	46.2	32.8	-0.625138	359.0778, 149.059, 148.0511, 259.0224, 135.043, 174.0307, 241.0114, 344.0538, 439.0594, 329.0306	5.21183e+06	Salvianolic acid d	DS
44	17.78_345.0612m/z	345.061	17.778	M-H	C17H14O8	47	39.4	-1.16973	330.0382, 315.0151, 345.0619, 149.0225, 164.9815, 139.0014, 109.9986, 287.0182, 165.9892, 65.0007	3.34712e+06	5,7,2',5'-tetrahydroxy-8,6'-dimethoxy flavone	HQ
45	17.81_607.1308m/z	607.131	17.8086	M-H	C27H28O16	38.5	0.286	0.534823	269.0457, 431.0989, 268.038, 607.1301, 223.0397	135661	Rhein diglucoside	JMZ
46	18.05_755.2044m/z	755.204	18.0506	M-H	C33H40O20	38.6	0.113	0.512348	269.0458, 225.055, 755.2081, 241.0503	152442	Kaempferol 3-o-rutinoside 7-o-glucoside	HH
47	18.20_515.1190m/z	515.119	18.1989	M-H	C25H24O12	49.8	51.3	-1.0305	135.043, 173.0439, 179.0334, 191.0547, 515.1194, 93.0321, 353.0881, 111.0428, 85.027, 161.0224	3.05883e+06	Isochlorogenic acid b	JH
48	18.20_393.1191m/z	393.119	18.1989	M-H	C19H22O9	49.4	51.3	-0.0703293	231.0658, 187.075, 189.0543	193537	6-hydroxymusizin-8-o-beta-d-glucoside	JMZ
49	18.26_360.0843n	359.077	18.2585	M-H, M+Na-2H	C18H16O8	68.3	86.6	-0.480028	135.0431, 205.0107, 219.0269, 179.0334, 150.0304, 134.0354, 201.0159, 381.0609, 123.0429, 189.0159	4.80578e+06	Rosmarinic acid	DS	STD
50	18.29_593.1511m/z	593.151	18.289	M-H	C27H30O15	52	61.7	-0.154528	269.0471, 225.0562, 593.1528, 240.0425	4.03543e+06	Nicotiflorin	HH
51	18.44_477.1036m/z	477.104	18.4379	M+FA-H	C21H20O10	46.3	36.7	-0.674955	477.1042, 271.0253, 315.0513, 299.0202, 151.0018, 314.0438, 243.0294, 107.0114, 227.0347, 283.0256	118787	Cosmetin	HQ, JH
52	18.50_480.3082n	525.306	18.4983	M-H, M+FA-H	C27H44O7	45.9	32.6	-0.985179	525.3076, 479.3022, 83.0477, 159.1008, 319.1918	5.17721e+06	20-hydroxyecdysone	NX
53	18.50_541.3013m/z	541.301	18.4983	M+FA-H	C27H44O8	50.4	74.9	-1.02769	61.9858, 495.2972, 541.3022, 83.0477	426151	Polypodine b	NX
54	18.86_718.1533n	717.146	18.8621	M-H, M+Na-2H	C36H30O16	54.5	0	-0.137318	109.0271, 291.0643, 335.0543, 159.0434, 739.1304, 147.0433, 253.05, 185.0231, 267.067, 379.0441	7.21294e+07	Salvianolic acid b	DS	STD
55	18.92_475.1241m/z	475.124	18.9234	M+FA-H	C22H22O9	52.7	66.3	-1.23578	267.0666, 252.0428, 475.1263, 223.0393, 251.0349	878457	Formononetin-7-glucoside	JXT
56	19.10_613.1558m/z	613.156	19.1026	M-H	C30H30O14	48.6	45	-0.79322	119.048, 613.1572, 361.1089, 287.0556, 145.0276, 241.0499, 136.9859, 93.0321, 111.0065, 143.0482	2.16705e+06	Safflomin c	HH
57	19.13_901.2625m/z	901.263	19.1321	M-H	C39H50O24	57.9	90.7	0.679738	253.0505, 225.0551, 647.2051, 901.2645, 113.0221, 71.0113	8.88467e+06	1-[(beta-d-glucopyranosyl-(1->6)-o-beta-d-glucopyranosyl-(1->3)-o-beta-d-glucopyranosyl-(1->6)-o-beta-d-glucopyranosyl)oxy]-8- hydroxy-3-methyl-9,10-anthraquinone	JMZ
58	19.16_255.0657m/z	255.066	19.1623	M-H	C15H12O4	45.6	33	-2.35136	119.048, 135.0067, 255.0663, 91.0164, 153.0174	160212	Liquiritigenin	JXT
59	19.19_909.2099m/z	909.21	19.1924	M-H	C43H42O22	43.2	30	0.458438	271.0616, 243.0659, 447.0933, 152.0095, 139.0016, 225.0549, 253.0505, 124.0144, 113.0219, 85.027	138717	Carthamin	HH
60	19.22_448.1002n	447.093	19.2219	M-H, M+Na-2H	C21H20O11	45	26.7	-0.730724	469.0754, 109.9986, 271.0612, 165.989, 270.0534, 243.0655, 137.9937, 87.0062, 269.0463, 225.0541	1.36487e+07	Carthamone	HH
61	19.28_477.1035m/z	477.104	19.281	M-H	C22H22O12	44.8	30.6	-0.686929	315.0515, 300.0277, 477.1046, 272.0329, 271.0251, 216.0419, 243.0295, 299.0207, 314.0434	526053	Cacticin	JH
62	19.46_757.2202m/z	757.22	19.4615	M-H	C33H42O20	49.5	49.6	0.669686	256.0377, 271.0615, 757.2209, 228.0423	1.52675e+06	Rubrofusarin triglucoside	JMZ
63	19.64_342.1344m/z	342.134	19.6426	M-H	C19H21NO5	48.8	48.6	-0.760041	342.135, 148.051, 178.0493, 327.1113, 135.0432, 190.0496, 147.0433, 163.0384, 134.035, 121.0272	151275	Hmp-hmpep	NX
64	19.70_739.2095m/z	739.21	19.7023	M-H	C33H40O19	55.8	84.5	0.550942	253.0506, 225.0552, 739.2202	991411	1-[(beta-d-glucopyranosyl-(1->3)-o-beta-d-glucopyranosyl-(1->6)-o- beta-d-glucopyranosyl)oxy]-8-hydroxy-3-methyl-9,10-anthraquinone	JMZ
65	19.78_445.0772m/z	445.077	19.7843	M-H	C21H18O11	78.1	99.4	-1.0072	269.0458, 445.0782, 223.0393, 241.0507, 169.0643, 136.986, 195.044, 197.0594	3.75295e+07	Baicalin	HQ	STD
66	19.85_431.0980m/z	431.098	19.8452	M-H	C21H20O10	49.6	51.3	-0.803996	269.0458, 223.0395, 241.0503, 169.0642	580066	Emodin 1-o-beta-d-glucoside	JMZ
67	19.85_595.1666m/z	595.167	19.8452	M-H	C27H32O15	46.8	35.6	-0.386503	256.0377, 271.0615, 595.1671, 228.0423	2.12764e+06	Rubrofusarin 6-gentiobioside	JMZ
68	20.03_415.1036m/z	415.104	20.0253	M-H	C21H20O9	54.1	74.6	0.272448	295.0612, 267.0665, 415.1043, 325.0723, 265.051, 223.0759, 279.0663, 119.048, 307.0619, 145.0274	632452	Daidzin	HQ
69	20.06_551.1197m/z	551.12	20.0555	M-H	C28H24O12	44.8	27.7	0.366512	321.0407, 109.0272, 551.121, 293.0456, 135.0431, 185.0231, 265.0504, 353.0671, 249.056, 221.0605	187295	Monomethyl lithospermate	DS
70	20.21_577.1563m/z	577.156	20.2084	M-H	C27H30O14	50.1	51.4	0.0617669	253.0506, 225.0552	2.18449e+06	Isorhoifolin	JH
71	20.54_494.1210n	493.114	20.5394	M-H, M+Na-2H	C26H22O10	69.5	82.4	-0.545859	291.0645, 109.0272, 159.0434, 515.0964, 335.054, 147.0433, 267.0661, 135.0431, 185.0233, 145.0275	1.17146e+07	Salvianolic acid a	DS	STD
72	21.17_301.0353m/z	301.035	21.1725	M-H	C15H10O7	53.3	69.8	-0.16466	301.0361, 151.0018, 107.0115, 121.0272, 65.0007, 178.997, 63.0214, 83.0113, 109.9986, 286.0486	155661	6-hydroxykaempferol	HH
73	21.26_271.0610m/z	271.061	21.2618	M-H	C15H12O5	48.2	45.1	-0.615513	119.048, 271.0616, 151.0018, 107.0115, 65.0007, 63.0214, 83.0113, 93.0321, 177.0182	126634	Naringenin	JH
74	21.38_461.1090m/z	461.109	21.3806	M-H	C22H22O11	44.9	26.2	0.1843	109.9986, 285.0771, 461.1107, 165.989, 269.0458, 284.0328, 299.0562, 270.0535, 137.9938, 59.0113	2.08818e+06	Diosmetin 7-o-beta-d-glucopyranoside	JH
75	21.47_652.2370n	651.23	21.47	M-H, M+Na-2H, M+FA-H	C31H40O15	49	46.4	0.428653	160.0148, 175.0386, 651.2314, 134.0352, 132.0196, 59.0114, 113.0222, 193.0492, 71.0113, 85.027	3.16922e+06	Isomartynoside	HQ
76	21.89_491.0983m/z	491.098	21.8897	M-H	C26H20O10	49.9	55.3	-0.198945	135.0431, 293.046, 491.1002, 249.0554, 311.0567, 283.0624, 221.0601, 265.0505, 268.038, 315.0883	297457	Isosalvianolic acid c	DS
77	21.89_637.1777m/z	637.178	21.8897	M+FA-H	C28H32O14	53.3	0	0.483091	268.038, 283.0616, 591.1733	145270	Linarin	JH	STD
78	22.04_285.0402m/z	285.04	22.0416	M-H	C15H10O6	60.2	56.8	-1.0082	285.0409, 133.0274, 151.0018, 269.0414, 107.0115	199832	Luteolin	JH	STD
79	22.10_459.0931m/z	459.093	22.1005	M-H	C22H20O11	71.1	96.9	-0.398862	268.0381, 283.0616, 163.002, 85.027, 59.0113, 459.0936, 113.0223, 71.0113, 239.035, 165.9892	4.08639e+07	Wogonoside	HQ	STD
80	22.19_357.1553m/z	357.155	22.187	M+FA-H	C16H24O6	40	3.15	-0.496909	59.0113, 71.0112, 357.1581, 149.0954, 101.022, 305.7432, 167.4347, 70.2094, 206.0623, 356.3824	860467	Aarthamoside a2	HH
81	22.40_583.2683n	582.261	22.3969	M-H, M+FA-H	C34H37N3O6	49.8	51	0.0322712	119.048, 582.2612, 462.1931, 342.146, 145.0275, 463.2067, 117.0325	1.30279e+06	N1,n5,n10-(z)-tri-p-coumaroylspermidine	HH
82	22.46_329.0666m/z	329.067	22.456	M-H	C17H14O7	45.2	29.5	-0.264135	314.0443, 329.0673, 109.9986, 165.9891, 133.0282, 243.0297, 164.9813, 270.9887, 299.0198, 271.0259	339660	Cirsiliol	DS
83	22.76_271.0612m/z	271.061	22.7584	M-H	C15H12O5	51.6	60.6	0.140534	271.0616, 243.0659, 124.0144, 139.0017, 111.0064, 152.0096, 65.0007, 136.986, 225.0553, 173.0594	232517	Dihydrobaicalein	HQ
84	22.94_431.0982m/z	431.098	22.9415	M-H	C21H20O10	49.2	51.8	-0.48277	269.0457, 431.0988, 268.038, 241.0506	147591	Genistoside	JXT
85	22.94_607.1673m/z	607.167	22.9415	M-H	C28H32O15	47.3	38.2	0.784255	240.0425, 283.0615	1.04697e+06	Diosmin	JH
86	23.21_285.0402m/z	285.04	23.2132	M-H	C15H10O6	56.1	54.3	-0.850464	285.0408, 151.0018, 107.0115, 65.0007, 133.0274, 83.0113	762727	Kaempferol	HH	STD
87	23.33_269.0453m/z	269.045	23.3333	M-H	C15H10O5	47.1	38.8	-0.966104	269.0458, 171.0435, 197.0594, 169.0641, 95.0113	4807169	Norwogonin	HQ
88	23.54_565.1562m/z	565.156	23.5431	M+FA-H	C25H28O12	47.7	39.2	-0.117267	357.0986, 312.0281, 342.0749, 284.0328, 297.0044, 327.0516, 299.0567, 269.0095, 256.0377	2.70339e+06	Chryso-obtusin glucoside	JMZ
89	23.66_282.0528n	327.051	23.6634	M-H, M+FA-H	C16H10O5	50.4	55.1	0.0460157	283.0616, 327.0483, 269.0459, 79.0163, 151.002, 153.0177, 237.0549	602538	Pseudobaptigenin	JXT
90	23.93_301.0349m/z	301.035	23.9347	M-H	C15H10O7	49.8	52.1	-1.43641	301.0357, 227.0344, 217.0497, 285.0368, 255.0298, 199.0388	298685	Quercetin	NX, HH
91	23.96_299.0558m/z	299.056	23.9645	M-H	C16H12O6	51.2	60	-1.17925	284.0329, 299.0564, 267.0296, 153.989, 239.0339, 136.9859, 65.0007, 181.9844, 68.9957, 125.9939	5.27774e+06	Diosmetin	DS, JH
92	23.99_329.0666m/z	329.067	23.9944	M-H	C17H14O7	45.9	33.5	-0.351309	314.0436, 299.0204, 178.9971, 282.0172, 329.0671, 271.0255, 297.0405, 117.0323, 243.0299, 79.9878	180642	Viscidulin ii	HQ
93	24.11_445.1140m/z	445.114	24.1135	M-H	C22H22O10	46.5	33.6	-0.0265503	268.038, 240.0425, 269.0449, 283.0615, 239.0346, 253.0507, 265.0506	546762	1-methoxy-2-[(beta-d-glucopyranosyloxy)methyl]-3-hydroxy-9,10- anthraquinone	JMZ
94	24.32_269.0452m/z	269.045	24.3168	M-H	C15H10O5	74.3	94.2	-1.26964	269.0459, 65.0007, 136.9858, 139.0016, 169.0645, 223.0395	2.6415e+07	Baicalein	HQ	STD
95	24.95_267.0661m/z	267.066	24.9512	M-H	C16H12O4	76	98.6	-0.647002	252.0426, 267.0665, 223.0395, 251.035, 132.0196, 195.044, 224.0457, 135.0067, 208.0521	1.07662e+06	Formononetin	JXT	STD
96	25.62_299.0559m/z	299.056	25.6163	M-H	C16H12O6	48.5	46.8	-0.707443	284.0331, 256.0377, 299.0565, 109.9986, 165.9891, 255.0286	721472	5,7,4'-trihydroxy-8-methoxyflavone	HQ
97	25.85_373.0924m/z	373.092	25.8544	M-H	C19H18O8	42.8	19	-1.3421	343.0461, 373.0934, 358.0701, 151.9732, 300.0278, 285.0044, 328.0228, 257.0092, 179.9685, 213.0184	9.7452e+06	Neobaicalein	HQ
98	25.91_341.0664m/z	341.066	25.9119	M+Na-2H	C19H14NO4+	38.9	0.399	-1.62819	282.0535, 297.0771, 341.0667, 124.0144, 180.0049, 309.0407, 253.0503, 281.0463, 177.0178, 198.0669	122628	Coptisine	HQ, NX
99	26.27_285.0768m/z	285.077	26.2747	M-H	C16H14O5	50.2	53.9	-0.168457	109.9986, 285.0771, 270.0536, 165.9891, 137.9939	179315	Dihydrooroxylin	HQ
100	26.57_329.0664m/z	329.066	26.5736	M-H	C17H14O7	73.7	97.6	-0.816013	271.0254, 314.0435, 243.0297, 299.02, 329.0671, 285.0409, 215.0347	6.83546e+06	Aurantio-obtusin	JMZ	STD
101	26.69_283.0608m/z	283.061	26.6885	M-H	C16H12O5	72.6	99.4	-1.42891	268.0378, 283.0616, 163.0021, 109.9986, 165.9886, 184.0511	1.55651e+07	Wogonin	HQ	STD
102	26.96_359.0773m/z	359.077	26.9556	M+FA-H	C17H14O6	44.1	24.1	0.205375	359.0774, 329.0302, 344.0537, 314.0077, 133.0273, 286.0127, 281.0462, 258.0167, 151.9733, 257.0087	124362	Cirsimaritin	DS
103	27.01_313.0718m/z	313.072	27.0137	M-H	C17H14O6	46.1	33.2	0.00469411	298.0486, 283.0252, 313.0723, 173.0592, 155.0484, 211.0392, 255.0302, 183.0437, 199.039, 127.0531	794046	Panicolin	HQ
104	27.10_534.1371n	533.13	27.1034	M-H, M+Na-2H	C25H26O13	44.6	25.9	-0.464618	268.038, 240.0425, 283.0614, 555.1085	492706	6,8-di-c-alpha-l-arabinosylapigenin	JXT
105	27.19_253.0501m/z	253.05	27.1905	M-H	C15H10O4	65.6	53.6	-2.14512	253.0506, 63.0215, 143.0482, 65.0007	2.93429e+06	Chrysophanic acid	JMZ	STD
106	27.31_315.0511m/z	315.051	27.3097	M-H	C16H12O7	47.8	39.9	0.112712	300.0277, 272.0328, 315.0515, 216.042, 271.0252, 188.0466	1.89825e+06	Isorhamnetin	JH
107	27.48_283.0610m/z	283.061	27.4838	M-H	C16H12O5	52.7	0	-0.564959	268.038, 283.0616, 240.0419, 109.9986, 165.989, 163.002, 211.0393	4.43132e+06	Physcion	JMZ	STD
108	28.08_287.2227m/z	287.223	28.0846	M+FA-H	C15H30O2	40.5	5	-0.181061	287.2231, 287.1707	116266	Pentadecanoic acid	HH
109	28.21_325.1080m/z	325.108	28.2057	M+FA-H	C18H16O3	52.3	65.2	-0.621426	281.1184, 265.0873, 237.0918, 325.1083, 251.071	198412	1,2,15,16-tetrahydrotanshinone i	DS
110	28.38_357.0980m/z	357.098	28.3847	M-H	C19H18O7	43.4	20.4	-0.0562121	342.0749, 357.0985, 284.0327, 297.0044, 269.0093, 312.028, 327.0514, 256.0377, 241.0139, 299.0564	1.04273e+06	Chrysoobtusin	JMZ
111	28.44_269.0818m/z	269.082	28.4435	M-H	C16H14O4	45.7	31.5	-0.513689	269.0822, 269.0464, 254.0583, 210.0675, 225.0553, 209.0601	232143	Alpinetin	HQ
112	29.01_343.0820m/z	343.082	29.0132	M-H	C18H16O7	44.1	25.1	-1.05449	328.0593, 242.0216, 343.0827, 270.0172, 313.0358, 285.0409, 298.0122, 214.0264, 202.0262	2.77212e+06	Eupatilin	JH
113	29.07_313.1445m/z	313.144	29.0738	M-H	C19H22O4	46.5	35.4	-0.135918	313.1452, 269.155, 213.0916, 213.1274, 187.0752, 226.0994, 241.1595, 189.0908, 230.0943, 198.104	1.67584e+06	Neocryptotanshinone	DS
114	29.46_1118.5156n	1117.51	29.4628	M-H, M+Na-2H	C53H82O25	51.6	62.5	1.00329	1139.4919, 955.4956, 997.5087, 793.4406, 815.4137	1.14764e+06	Achyranthoside d	NX
115	29.80_955.4914m/z	955.491	29.7954	M-H	C48H76O19	77.4	95.5	0.665759	955.4934, 793.4377	4.78665e+06	Ginsenoside ro	NX	STD
116	29.98_821.3976m/z	821.398	29.9761	M-H	C42H62O16	68.7	59.2	1.31778	821.3986, 351.0575, 113.022, 85.0271, 71.0113, 75.0064, 59.0114, 72.9905, 99.0064, 264.0792	27778.3	Glycyrrhizic acid	HQ	STD
117	30.49_925.4818m/z	925.482	30.4876	M-H	C47H74O18	52.3	68.1	1.68488	925.4826, 763.4286, 701.4291, 71.0113	366712	Momordin ii	NX
118	30.73_956.4620n	955.455	30.7279	M-H, M+Na-2H	C47H72O20	53.5	72	0.281175	977.4389, 793.4382, 835.4517, 75.0075, 933.4484, 85.0269, 653.3665, 631.3851, 71.0111, 113.0218	1.36773e+06	Achyranthoside c	NX
119	30.94_925.4811m/z	925.481	30.9371	M-H	C47H74O18	53.8	75.3	0.979113	925.4822, 763.4285	182827	Chikusetsusaponin iv	NX
120	31.00_793.4385m/z	793.438	30.9964	M-H	C42H66O14	56.5	86.1	0.593397	793.4407, 75.0062, 631.3854, 85.027, 569.3856	7.41452e+06	3-o-[beta-d-glucopyranosyl-(1->3)-o-beta-d-glucuronopyranosyl]-15- alpha-hydroxyolean-12-en-16-one	JMZ
121	31.62_925.4451m/z	925.445	31.6236	M-H	C46H70O19	51	61.7	1.39096	925.4473, 72.9906, 793.4415, 75.0062, 130.9963, 631.3879, 103.0012, 85.027	736678	Achyranthoside e	NX
122	32.01_313.2384m/z	313.238	32.0075	M+FA-H	C17H32O2	44.2	23.6	-0.0354154	313.2391, 201.1122, 183.1377, 99.0791, 295.2282, 129.09, 127.1105	823589	Methyl palmitelaidate	HQ, JH
123	32.21_975.4218m/z	975.422	32.212	M+Na-2H	C47H70O20	50	62.5	1.18099	975.4188, 72.9905, 653.3665, 769.3813, 931.4378, 75.0062, 85.0271, 711.3724	706991	Achyranthoside iii	NX
124	32.65_835.4496m/z	835.45	32.652	M-H	C44H68O15	44.7	28.8	1.30705	835.4516, 673.3969	115891	Achyranthoside d trimethyl ester deglycosylation	NX
125	34.95_632.3925n	631.385	34.9526	M-H, M+FA-H	C36H56O9	54.6	74.2	0.105531	631.3865, 75.0062, 85.027, 113.0224, 57.0321	1.59327e+06	28-deglucosyl-chikusetsusaponin iva	NX
126	35.04_297.2432m/z	297.243	35.042	M+FA-H	C17H32O	40.9	7.95	-1.2955	183.0107, 297.1532, 297.2432	167614	14-methyl-8-hexadecyn-1-ol	JH
127	35.10_793.4022m/z	793.402	35.0975	M-H	C41H62O15	54	76.9	0.818443	793.4028, 673.3957, 631.3878, 75.0061, 85.0271, 59.0113	221264	Achyranthoside c deglycosylation	NX
128	38.47_279.2326m/z	279.233	38.4734	M+FA-H	C17H30	39.2	0	-1.68664	279.2327, 115.9185, 99.9234, 130.9418, 100.9313, 102.9547, 197.4032, 236.7118, 159.5969, 93.9685	187486	Dihydroaplotaxene	HH
129	39.08_255.2325m/z	255.233	39.0808	M-H	C16H32O2	38.9	0	-1.7363	255.2328, 186.9277	162242	N-hexadecanoic acid	NX, HH
130	40.45_283.2640m/z	283.264	40.4505	M-H	C18H36O2	39.3	0	-0.990165	283.2646, 115.9184, 268.0388, 99.9234, 222.8407, 100.9312, 130.942, 283.0619	183230	Stearic acid	NX, HH

## Sheet: Sheet2
Identification results of Positive ions in herbal ingredients
No.	Compound	m/z	Retention time (min)	Adducts	Formula	Score	Fragmentation Score	Mass Error (ppm)	Fragments	Peak Area	Ingredient_id	Source	STD
1	0.86_180.0632n	219.026	0.859133	M+Na, M+K	C6H12O6	39.9	4.99	-0.939657	97.0291, 88.0403, 202.0703, 60.0458, 84.0454, 112.0396, 76.0405, 156.0656, 108.0452, 72.0455	2.02243e+06	Polymannose	HH
2	0.86_148.0603m/z	148.06	0.859133	M+H	C5H9NO4	50.6	56.8	-1.15785	84.0454, 102.0556, 130.0499, 100.0764, 56.0509	327802	Glutamic acid	NX
3	0.90_504.1687n	487.165	0.896583	M+H-H2O, M+H	C18H32O16	49.1	50.9	-0.692682	85.0294, 61.0298, 97.0292, 69.0347, 91.0398, 73.0296, 127.039, 145.0494, 163.0597, 57.0349	3.26042e+06	Gentianose	JMZ
4	1.49_136.0618m/z	136.062	1.48583	M+H	C5H5N5	41.7	11.4	0.3026	136.0618, 91.0551, 119.0355, 118.9429	371063	Adenine	JH
5	2.60_164.0473n	182.081	2.59957	M+H-H2O, M+H, M+NH4	C9H8O3	45.5	30.3	0.0297287	136.0756, 91.055, 123.0442, 119.0494, 95.0499, 165.0544, 147.0436, 113.9641, 56.9436, 105.0341	417124	P-coumaric acid	HQ
6	3.73_268.1036m/z	268.104	3.72573	M+H	C10H13N5O4	48.1	44.3	-1.47183	136.0617	5.44942e+06	Adenine nucleoside	HH, JH, HQ
7	4.04_284.0985m/z	284.099	4.0358	M+H	C10H13N5O5	44.3	26	-1.43215	152.0565, 135.0301, 270.0516, 153.0409	888542	Guanosine	HH
8	4.96_126.0319n	127.039	4.96197	M+H-H2O, M+H, M+NH4	C6H6O3	65.2	87.2	1.6278	81.0345, 53.04, 109.0287, 108.0812, 93.0581, 107.0495, 67.0555, 81.0708, 79.0553, 91.055	622149	5-hydroxymethylfurfural	NX	STD
9	5.34_595.1442m/z	595.144	5.3415	M+H	C30H26O13	47.2	43.3	-0.759492	127.0389, 139.0387, 123.0446, 135.044, 163.0388, 151.0387, 147.0441, 191.0337, 203.0332, 179.0339	288410	Procyanidin	JXT
10	5.74_198.0526n	181.049	5.7434	M+H-H2O, M+H, M+NH4, M+Na	C9H10O5	65.2	51.6	-0.974233	83.0501, 55.0557, 70.0663, 72.0819, 111.0445, 116.0709, 84.9605, 91.0549, 155.0703, 81.0709	558636	Danshensu	DS	STD
11	5.74_152.0472n	153.054	5.7434	M+H-H2O, M+H	C8H8O3	41.8	11	-0.909342	107.0496, 84.9606, 79.0553, 135.0439, 153.0542, 111.0445, 65.0399, 93.0343, 95.0499, 125.0599	214273	2',4'-dihydroxyacetophenone	JH
12	7.63_139.0389m/z	139.039	7.6341	M+H	C7H6O3	68.9	91	-0.602481	93.0343, 111.0445, 65.0399, 139.0389, 84.9607	269904	3,4-dihydroxybenzaldehyde	JMZ, DS	STD
13	9.07_290.0784n	291.086	9.06903	M+H-H2O, M+H, M+Na	C15H14O6	66.2	88.8	-2.29644	123.0443, 119.0495, 107.0499, 95.0499, 81.0709, 95.0863, 69.0713, 67.0555, 136.0617, 107.0859	9.29825e+06	Catechin	JXT	STD
14	10.07_354.0944n	355.102	10.0651	M+H, M+Na, M+K	C16H18O9	62.8	71.9	-1.81732	377.0842, 70.0663, 144.0808, 163.0385, 85.0295, 215.0516	834985	Chlorogenic acid	JMZ, JH	STD
15	10.09_304.0577n	305.065	10.0939	M+H-H2O, M+H, M+Na	C15H12O7	46.7	38.7	-1.95877	70.0663, 98.9849, 118.0655, 163.0387, 146.0594, 69.0347, 327.0472, 105.0704, 85.0292, 107.0498	409924	Taxifolin	JXT
16	10.59_372.1412n	390.175	10.588	M+NH4, M+K	C17H24O9	43.8	24.1	-2.13328	136.0616, 162.0408, 411.1053, 281.099, 147.0439, 70.0664, 119.0495	931901	Ligustrin	HH
17	10.59_193.0858m/z	193.086	10.588	M+H	C11H12O3	44.5	24.3	-0.784974	105.0704, 161.0594, 133.0647, 115.0546, 103.0548, 79.0553, 118.0416, 193.0854, 143.0601, 91.055	601223	Myristicin	HH, JH
18	10.61_612.1682n	613.175	10.6144	M+H-H2O, M+H, M+Na, M+K	C27H32O16	65.9	83	-1.44332	147.0439, 181.0129, 119.0496, 85.0293, 123.0438, 139.0387, 69.0347, 199.0232, 193.0137, 97.0293	1.17775e+07	Hydroxysafflor yellow a	HH	STD
19	10.91_788.1997n	789.207	10.9054	M+H, M+Na	C33H40O22	47.6	42.7	-1.75035	303.0491, 85.0294, 69.0348	1.17433e+06	6-hydroxykaempferol-3,6,7-tri-o-beta-d-glucoside	HH
20	11.32_399.1280m/z	399.128	11.3158	M+Na	C17H20N4O6	43.7	23.9	1.29521	205.0494, 249.0752, 279.086, 189.0543, 235.0596, 231.0648, 399.1276, 217.0494, 303.0853, 203.0692	377452	Riboflavin	HH
21	11.75_476.1887n	494.223	11.7539	M+NH4, M+Na	C21H32O12	43.8	26	-1.40848	499.1783, 163.0387, 135.0438, 117.0339, 145.0283, 89.0396, 70.0664, 84.0454	241993	2-[3,5-dihydroxy-2-[2-(3-hydroxy-4-methoxyphenyl)ethoxy]-6-(hydroxymethyl)oxan-4-yl]oxy-6-methyloxane-3,4,5-triol	HQ
22	11.78_290.0783n	291.086	11.7839	M+H, 2M+H	C15H14O6	67	89.4	-2.6043	139.0389, 123.0442, 147.0438, 161.0593, 119.0494, 165.0542	6.83182e+06	Epicatechin	JXT	STD
23	11.81_627.1546m/z	627.155	11.8135	M+H	C27H30O17	44.2	27.5	-1.57745	303.0493, 85.0294, 137.0233, 153.018, 229.0491, 69.0347, 257.0433, 465.1008, 165.0179	270113	Quercetin 3,7-di-o-β-d-glucopyranoside	HH
24	12.49_386.1933n	409.183	12.4877	M+H-H2O, M+H, M+Na, M+K	C19H30O8	42.3	19.3	-1.92288	95.0863, 67.0555, 86.0972, 123.0804, 119.0855, 207.1375, 93.0707, 149.0959, 85.0291, 105.0704	398463	Roseoside	HH
25	12.75_450.1155n	451.123	12.7536	M+H, M+Na	C21H22O11	50.5	56.5	-1.58423	371.0573, 353.0464, 473.1038, 70.0664, 471.1832, 86.0974, 98.9771, 72.0821, 84.0451, 121.065	2.28722e+06	Neocarthamin	HH
26	12.99_529.1910m/z	529.191	12.9876	M+Na	C22H34O13	45.2	32.5	3.55988	191.0699, 235.0961, 217.0857, 529.1913	497685	Carthamoside b4	HH
27	14.10_224.1410n	207.138	14.1011	M+H-2H2O, M+H-H2O, M+Na	C13H20O3	48.2	45.1	-1.20947	84.9607, 189.1273, 105.0703, 119.086, 91.0551, 107.0871, 133.1011, 55.0558, 103.0548, 131.0854	714320	4-hydroxy-4-(3-hydroxy-1-butenyl)-3,5,5-trimethyl-2-cyclohexen-1-one	HH
28	14.39_332.0889n	333.096	14.3941	M+H-H2O, M+H, M+Na	C17H16O7	43.6	24.1	-2.02916	281.0434, 295.0593, 355.0786, 249.0547, 70.0662, 221.0584, 95.0865, 73.0479, 91.0543, 69.0347	335532	Aurantio-obtusin beta-d-glucoside deglycosylation	JMZ
29	14.51_194.0577n	177.054	14.5117	M+H-H2O, M+H	C10H10O4	65.7	88.7	-1.02976	177.0544, 117.0338, 145.0282, 105.9353, 55.9358, 89.0395, 149.0596, 104.9639, 149.9609, 88.9693	177964	Ferulic acid	JMZ	STD
30	14.63_464.0949n	465.102	14.6286	M+H, M+Na, M+K	C21H20O12	50.7	56.7	-1.2501	503.0553, 70.0663, 147.0439, 85.0294, 86.0974, 97.0293, 72.0818, 81.0346, 55.9358, 123.0446	2.29786e+06	Eriodictyol 7-glucuronide	JH
31	14.66_289.0700m/z	289.07	14.6579	M+H	C15H12O6	52.4	67.1	-2.25925	169.0129, 289.0701, 153.018, 147.0439, 119.0495, 68.9983, 163.0386, 135.044, 81.0709, 91.0551	760787	6-hydroxynaringenin	HH, HQ
32	15.01_626.1471n	627.154	15.0122	M+H, M+Na	C27H30O17	47.5	40.8	-1.87613	487.0831, 649.1359, 85.0294, 325.0318, 69.0346, 97.029, 70.0662, 81.0345, 72.0819, 61.0298	2.10817e+06	6-hydroxykaempferol-3,6-di-o-beta-d-glucoside	HH
33	15.01_168.0784n	169.086	15.0122	M+H, M+NH4	C9H12O3	43.1	18.5	-1.69178	109.0652, 137.0595, 81.0708, 91.055, 84.9606, 79.0552, 107.0496, 94.0421, 123.1169, 104.9639	232373	5-(2-hydroxyethyl)-2-methoxyphenol	HQ
34	15.16_579.1699m/z	579.17	15.1603	M+H	C27H30O14	49.7	52.6	-1.53868	279.0643, 309.0749, 291.0645, 305.0799, 292.0706, 105.0341, 579.1677, 321.0753, 278.0571, 363.0852	492345	Chrysophanol-1-beta-gentiobioside	JMZ
35	15.19_772.2045n	773.212	15.189	M+H, M+Na	C33H40O21	51.7	63	-2.17343	795.1935, 633.1419, 487.0824, 325.0309, 331.1002	1.07134e+06	6-hydroxykaempferol-3-o-beta-d-rutoside-6-o-beta-d-glucoside	HH
36	15.31_436.1594m/z	436.159	15.3062	M+NH4	C21H22O9	48.8	5.52	-1.83423	124.0394, 106.0293, 78.0349, 275.054, 147.0439, 91.055, 81.0346, 151.0752, 436.1581, 119.049	23845.2	Liquiritin	HQ	STD
37	15.34_246.0887n	247.096	15.3352	M-e, M+H	C14H14O4	46.8	39.1	-2.04526	247.096, 190.062, 205.0854, 204.0777, 177.0907, 120.081, 70.0663, 161.0593, 203.0701, 229.0858	577216	Torachrysone	JMZ
38	16.03_538.1103n	539.118	16.0319	M+H-H2O, M+H, M+NH4, M+Na	C27H22O12	46.7	39.6	-1.51772	111.0445, 139.0388, 135.044, 223.0749, 93.0343, 249.0536, 107.0496, 251.0697, 163.0383, 91.0551	534401	Melitric acid a	DS
39	16.29_464.0948n	465.102	16.2925	M+H, M+Na	C21H20O12	50.8	57.4	-1.37395	487.0812, 325.0302, 273.0737, 163.0388, 69.0347, 85.0293, 135.0439, 86.061, 86.0973, 70.0664	1.20637e+06	6-hydroxykaempferol 3-glucoside	HH
40	16.50_610.1522n	611.16	16.4983	M+H, M+Na	C27H30O16	44.5	27	-1.88584	633.1398, 331.0994, 70.0663, 325.0288, 147.044, 81.0345, 86.0977, 69.0348	607821	Safflower yellow a	HH
41	16.56_338.1379m/z	338.138	16.5584	M-e	C20H20NO4+	47.9	46	-2.58739	338.1378, 322.1066, 280.0956, 294.1117, 323.113, 308.0903, 279.0883, 307.0838, 306.1116, 176.0707	345784	Jatrorrhizine	HQ
42	16.62_516.1259n	499.123	16.616	M+H-H2O, M+H, M+Na	C25H24O12	65.4	89.8	-1.70766	163.0387, 135.044, 145.0283, 117.0338, 89.0395, 107.0497	561073	Isochlorogenic acid a	JH	STD
43	16.82_462.0788n	463.086	16.8214	M+H, M+Na	C21H18O12	66.7	78.8	-2.32516	485.067, 309.0374, 287.0543, 84.0456, 70.0664, 345.0452, 91.5825, 91.0551, 84.0819, 411.3679	7.05611e+06	Scutellarin	HQ	STD
44	16.88_448.0997n	449.107	16.8784	M+H, M+Na, 2M+H	C21H20O11	69.4	97.8	-1.86416	471.0842, 86.0973, 70.0664, 97.0293, 73.0296, 55.0556, 69.0347, 86.0609, 79.0553, 125.0958	4.08473e+06	Luteolin-7-o-glucoside	JH	STD
45	17.08_409.1486m/z	409.149	17.0814	M+H	C20H24O9	46.9	38.3	-1.72142	247.0961, 229.0856, 187.0386, 175.0388, 159.0439, 131.0491, 214.0613, 85.0294, 205.0855, 69.0348	387649	Torachrysone-8-o-beta-d-glucoside	JMZ
46	17.32_302.0783n	303.086	17.3163	M+H, M+Na, M+K	C16H14O6	46.8	39.8	-2.50099	325.0674, 85.0294, 163.0387, 98.9851, 69.0347, 179.0845, 81.0709, 55.0556, 95.0863, 135.0438	279389	5,7-dihydroxy-2-(3-hydroxy-4-methoxyphenyl)chroman-4-one	JH
47	17.35_464.0949n	465.102	17.3459	M+H, M+Na	C21H20O12	54.3	75.1	-1.17137	487.083, 325.0302, 85.0293, 185.0415, 86.0974, 70.0664, 69.0349, 137.0592, 112.0763, 91.055	457472	Hyperoside	JH, NX
48	17.35_610.1523n	611.16	17.3459	M+H, M+Na	C27H30O16	65.9	87.3	-1.79483	633.1411, 331.0997, 193.0491, 85.0293, 70.0664, 325.0315	1.25456e+06	Rutin	HH	STD
49	17.43_336.1223m/z	336.122	17.433	M-e	C20H18NO4+	47.5	43.9	-2.42793	336.1221, 320.091, 292.0959, 278.0806, 321.0962, 306.0754, 304.0959, 318.0753	1.31505e+06	Berberine	NX
50	17.57_418.0893n	436.123	17.5705	M+H-H2O, M+H, M+NH4, M+Na, M+K	C20H18O10	45.4	31	-1.6078	131.0491, 147.0438, 103.0548, 257.0803, 159.0438, 151.0388, 175.0387, 139.0388, 111.0445, 177.0544	890731	Salvianolic acid d	DS
51	17.72_352.1534m/z	352.153	17.7151	M-e	C21H22NO4+	45.2	33.6	-2.8401	352.1535, 336.1222, 294.1116, 308.1273, 337.1275, 322.1061, 292.0961, 320.0925, 320.1275, 321.0976	508472	Palmatine	NX, HQ
52	17.77_346.0681n	347.075	17.773	M+H, M+Na	C17H14O8	47.7	44.5	-2.27028	73.048, 91.0585, 268.9783, 285.0089, 369.0558, 81.0709, 107.0496, 105.0703, 119.0496, 167.0694	5.95214e+06	5,7,2',5'-tetrahydroxy-8,6'-dimethoxy flavone	HQ
53	18.21_516.1262n	517.133	18.2112	M+H-H2O, M+H	C25H24O12	49.6	50.8	-1.15406	163.0387, 135.044, 145.0283, 117.0338, 89.0395, 107.0496	905630	Isochlorogenic acid b	JH
54	18.27_360.0837n	361.091	18.2681	M+H-H2O, M+H, M+NH4, M+Na, M+K	C18H16O8	66.7	76	-2.22997	203.034, 123.0443, 147.044, 91.0551, 193.0489, 163.0386, 189.0535, 81.071, 70.0663, 79.0552	393362	Rosmarinic acid	DS	STD
55	18.27_180.0420n	163.039	18.2681	M+H-H2O, M+H	C9H8O4	44.9	27.6	-1.65566	84.9606, 163.0387, 135.044, 111.0445, 117.0338, 139.0388, 102.9709, 89.0394, 93.0343	990668	Trans caffeic acid	HH, JH
56	18.30_594.1573n	617.147	18.2972	M+NH4, M+Na, M+K	C27H30O15	51.1	61.2	-1.97817	617.1462, 347.0941, 69.0347, 85.0294, 293.0413	831409	Nicotiflorin	HH
57	18.41_432.1050n	433.112	18.4116	M+H, M+Na, 2M+H	C21H20O10	51.3	59.5	-1.58268	455.0947, 79.0552, 98.9762, 183.4916, 86.0975, 81.0344, 198.7882, 105.0341, 55.0558, 97.0292	8.39303e+06	Cosmetin	JH, HQ
58	18.50_480.3079n	481.315	18.4979	M+H-2H2O, M+H-H2O, M+H, M+Na	C27H44O7	49.4	52.1	-1.68375	503.2972, 109.1016	7.21391e+06	20-hydroxyecdysone	NX
59	18.50_496.3025n	497.31	18.4979	M+H-2H2O, M+H-H2O, M+H	C27H44O8	39.2	3.06	-2.16776	81.0709, 69.0712, 497.3103, 107.0861, 125.0962, 95.05, 93.0708, 105.0705, 97.0656, 171.0801	469642	Polypodine b	NX
60	18.73_188.1045n	211.094	18.7276	M+H-2H2O, M+H-H2O, M+H, M+NH4, M+Na, M+K	C9H16O4	42.1	14.9	-2.05364	55.0557, 72.0456, 111.0445, 83.0502, 89.0718, 83.0865, 107.0861, 91.0551, 88.9534, 79.0553	359967	Azelaic acid	NX
61	18.84_718.1516n	736.185	18.8392	M+H-H2O, M+H, M+NH4, M+Na, M+K, 2M+H	C36H30O16	66.8	78.5	-2.48089	249.0541, 111.0445, 139.0387, 135.044, 221.0595, 295.0591, 93.0344, 277.049, 323.0541, 267.0645	7.54441e+06	Salvianolic acid b	DS	STD
62	18.93_431.1330m/z	431.133	18.9266	M+H	C22H22O9	46.2	33.9	-1.62208	269.0801, 254.0564, 213.0906, 237.0542, 271.0597, 253.049, 226.0619, 118.0415	3.75057e+06	Formononetin-7-glucoside	JXT
63	19.10_614.1618n	615.169	19.0972	M+H, M+Na	C30H30O14	45.9	37.1	-2.86062	169.0129, 123.0443, 289.0702, 147.0438, 615.1686, 95.0499, 347.0943, 119.0494, 453.1169, 165.0545	814421	Safflomin c	HH
64	19.12_902.2671n	925.256	19.1234	M+NH4, M+Na, M+K	C39H50O24	50.3	69.6	-2.34425	85.0294, 97.0291, 69.0347, 145.0494, 127.0391, 109.029, 325.1121, 81.0345, 86.0327, 163.0598	1.54701e+06	1-[(beta-d-glucopyranosyl-(1->6)-o-beta-d-glucopyranosyl-(1->3)-o-beta-d-glucopyranosyl-(1->6)-o-beta-d-glucopyranosyl)oxy]-8- hydroxy-3-methyl-9,10-anthraquinone	JMZ
65	19.21_313.1306n	314.138	19.2096	M+H, M+Na	C18H19NO4	42.5	19.5	-2.659	121.065, 145.0282, 177.0544, 117.0338, 93.0707, 314.1382, 103.0548, 91.0551, 149.0596, 223.1114	562680	Moupinamide	JXT
66	19.21_448.0998n	449.107	19.2096	M+H-2H2O, M+H-H2O, M+H, M+Na, M+K	C21H20O11	50.6	56.3	-1.70384	181.0128, 147.0439, 119.0495, 199.0239, 145.0279, 234.0154, 177.0546, 188.0345, 109.0293, 294.0604	1.13985e+07	Carthamone	HH
67	19.30_478.1107n	479.118	19.2987	M+H, M+Na	C22H22O12	46.7	38.7	-0.893202	501.0994, 339.0464, 240.9429, 258.9526, 86.0609, 293.0412, 131.0493, 97.0291, 55.9358, 182.9374	957059	Cacticin	JH
68	19.35_259.0596m/z	259.06	19.3534	M+H	C14H10O5	51.5	61.7	-1.99545	259.0596, 213.0543, 241.0491, 185.0596, 173.0233, 171.0437	1.70045e+06	Nor-toralactone	JMZ
69	19.47_758.2257n	759.233	19.4712	M+H, M+Na	C33H42O20	55.2	79.4	-1.65738	781.2142, 509.147, 295.057, 85.0294, 69.0347, 97.0291, 294.0502	2.89703e+06	Rubrofusarin triglucoside	JMZ
70	19.59_418.1622n	401.159	19.5868	M+H-2H2O, M+H-H2O, M+H, M+Na, M+K	C22H26O8	39.2	2.59	-1.4655	259.0597, 330.1092, 167.0702, 315.0858, 269.0804, 208.0516, 254.0574, 107.0497, 213.0546, 79.0554	748682	Lirioresinol a	HH, HQ
71	19.62_343.1412n	344.149	19.6168	M+H, M+Na	C19H21NO5	44.6	29.7	-2.12313	147.0439, 366.13, 119.0494, 91.0547, 187.1309, 67.0555, 186.1273, 204.1021, 81.0708, 91.5835	902487	Hmp-hmpep	NX
72	19.75_447.0911m/z	447.091	19.7547	M+H	C21H18O11	72.9	98.7	-2.41758	271.0594, 123.0075	1.55435e+08	Baicalin	HQ	STD
73	19.81_596.1727n	597.18	19.8088	M+H-H2O, M+H	C27H32O15	54.9	77.7	-2.3111	273.0751, 85.0294, 230.0569, 69.0347, 258.0519, 97.0291, 227.07, 255.0646, 61.0298	2.63978e+07	Rubrofusarin 6-gentiobioside	JMZ
74	19.83_433.1126m/z	433.113	19.8335	M+H	C21H20O10	52.6	65.9	-0.860967	271.0595, 123.0079, 273.0752	2.65746e+06	Emodin 1-o-beta-d-glucoside	JMZ
75	20.00_416.1102n	417.117	20.0049	M+H-H2O, M+H, M+Na	C21H20O9	51.9	65.5	-1.26398	267.0642, 297.0753, 165.0182, 293.0799, 417.114, 251.0697, 279.064, 321.0751, 265.0853, 307.096	1.6349e+06	Daidzin	HQ
76	20.21_578.1628n	601.152	20.209	M+NH4, M+Na, M+K	C27H30O14	46.5	40.3	-1.37529	85.0294, 255.0646, 273.0752, 97.0292, 69.0347, 61.0298, 145.0495, 127.039, 81.0345, 230.057	989024	Isorhoifolin	JH
77	20.33_553.1333m/z	553.133	20.326	M+H	C28H24O12	51.1	60	-1.31994	139.0388, 111.0445, 249.0542, 135.044, 93.0343, 221.0594, 295.0601, 107.0496, 521.1078, 277.0471	1.44615e+06	Monomethyl lithospermate	DS
78	20.53_494.1202n	495.127	20.5299	M+H-H2O, M+H, M+NH4, M+K, 2M+H	C26H22O10	68.4	84.7	-2.25799	223.0749, 251.0698, 205.0645, 297.075, 131.0492, 233.0593, 139.0388, 279.0644, 111.0445, 103.055	2.01561e+06	Salvianolic acid a	DS	STD
79	21.30_273.0751m/z	273.075	21.299	M+H	C15H12O5	52.9	70.7	-2.34002	273.0753, 230.0572, 153.0181, 147.044, 258.0518, 227.0698, 119.0495, 151.039	412730	Naringenin	JH
80	21.30_405.1175m/z	405.117	21.299	M+H	C20H20O9	53	71.7	-1.34937	273.0752, 230.0571, 69.0348, 227.0699, 258.052, 255.0647, 285.0752, 85.0294, 57.035	213135	Cassiaside a	JMZ
81	21.38_463.1228m/z	463.123	21.3813	M+H	C22H22O11	43.1	19.4	-1.38187	183.0287, 168.0051, 287.0907, 286.0465, 301.0703, 186.016, 85.0295, 131.0502, 103.0548, 255.0645	1.75198e+06	Diosmetin 7-o-beta-d-glucopyranoside	JH
82	21.47_652.2356n	675.225	21.4672	M+H-2H2O, M+H, M+NH4, M+Na, M+K	C31H40O15	50.6	56.5	-1.75679	145.0283, 177.0544, 117.0339, 149.0596, 286.0469, 85.0294, 137.0596, 89.0395, 301.0699, 71.0504	1.79674e+06	Isomartynoside	HQ
83	21.55_492.1263n	493.134	21.5539	M+H, M+Na	C23H24O12	45.1	29.9	-0.895763	515.1154, 234.0394, 114.0919, 100.0764, 354.0967, 206.0447, 72.0819, 353.0622, 84.0819, 85.0295	699132	Aurantio-obtusin beta-d-glucoside	JMZ
84	21.64_583.2676n	584.275	21.6423	M+H, M+Na, M+K	C34H37N3O6	52.5	65.7	-1.16307	606.2566, 255.0646	3.91021e+06	N1,n5,n10-(z)-tri-p-coumaroylspermidine	HH
85	21.87_593.1856m/z	593.186	21.8737	M+H	C28H32O14	70.2	93.8	-1.4698	285.0752, 270.0518, 242.0568	482892	Linarin	JH	STD
86	21.99_303.0494m/z	303.049	21.9911	M+H	C15H10O7	57.7	56	-1.65064	303.0493, 229.0493, 257.0438, 201.0544, 269.042, 301.0703, 153.0181, 173.0596, 275.0543, 183.044	108791	Quercetin	HH	STD
87	22.08_287.0543m/z	287.054	22.0756	M+H	C15H10O6	50.5	0	-2.4404	287.0544, 153.0181, 135.044, 169.013, 271.0545	478046	Luteolin	JH	STD
88	22.10_460.0996n	461.107	22.102	M-e, M+H, M+Na, M+K, 2M+H	C22H20O11	70.2	95.9	-2.17175	499.0632, 310.0641, 270.0526, 285.0752, 325.0881, 309.0669, 357.9984, 70.0663, 211.2765, 311.8852	1.15476e+08	Wogonoside	HQ	STD
89	22.18_312.1566n	330.19	22.1843	M+H-H2O, M+NH4, M+Na, M+K	C16H24O6	42.8	19.6	-2.35601	120.0811, 295.1526, 81.0709, 91.055, 93.0708, 105.0706, 67.0555, 226.8936, 57.0714, 79.0554	1.02743e+06	Aarthamoside a2	HH
90	22.44_330.0733n	331.081	22.4423	M+H, M+Na	C17H14O7	45.1	31.2	-1.84471	249.0901, 178.0777, 352.0792, 353.064, 81.0712, 91.055, 309.0758, 105.0704, 137.0597, 193.1012	1.025e+06	Cirsiliol	DS
91	22.77_273.0753m/z	273.075	22.7653	M+H	C15H12O5	50.2	55.3	-1.73289	169.0129, 273.0753, 255.0647, 131.049, 103.0549, 227.0699, 123.0443, 199.0751, 123.008, 91.055	510664	Dihydrobaicalein	HQ
92	22.94_432.1052n	433.112	22.943	M+H-H2O, M+H, M+Na	C21H20O10	52.4	65.5	-1	455.0954, 293.0419, 345.0576, 79.0551, 85.0291, 81.0707, 95.0131, 91.0553, 397.9068, 143.0857	348617	Genistoside	JXT
93	22.97_608.1731n	631.162	22.9725	M+H, M+Na, M+K	C28H32O15	45.5	31.2	-1.72133	285.0751, 270.0526, 85.0294, 70.0664, 97.0291, 100.0764, 469.4253, 72.4467	1.18488e+06	Diosmin	JH
94	23.21_286.0471n	287.054	23.2112	M+H, M+Na	C15H10O6	59.6	73.7	-2.17039	287.0545, 139.0025, 153.0181, 241.0491, 269.0439, 68.9984, 121.0288, 105.0341, 270.0496, 107.0497	1.10861e+06	Kaempferol	HH	STD
95	23.33_270.0521n	271.059	23.327	M+H, M+Na	C15H10O5	52.3	66.9	-2.69507	271.0596, 169.0128, 103.0551, 105.0339	6.40484e+06	Norwogonin	HQ
96	23.53_520.1575n	521.165	23.5328	M+H, M+Na, M+K	C25H28O12	44.1	22.9	-1.07263	559.1212, 105.0339, 70.0664, 268.9512, 372.2493, 522.0428, 271.0605, 91.0552, 123.4709, 499.0888	8.27754e+06	Chryso-obtusin glucoside	JMZ
97	23.98_330.0731n	331.08	23.9754	M+H, M+Na	C17H14O7	47.9	46.2	-2.7037	321.0366, 323.0517, 353.0626, 286.0467, 84.9608, 93.0705, 301.0683, 337.0303, 184.0008, 69.0348	708155	Viscidulin ii	HQ
98	23.98_300.0627n	301.07	23.9754	M+H, M+Na, M+K	C16H12O6	50	55.6	-2.41204	326.0591, 321.0356, 323.0515, 325.061, 176.07, 55.0556, 93.0708, 84.9545, 81.0708, 271.0598	1.34855e+07	Diosmetin	JH, DS
99	24.09_446.1205n	447.128	24.0933	M+H, M+NH4, M+Na, M+K	C22H22O10	44.3	25	-1.67586	485.0825, 55.0557, 59.0504, 81.0343, 117.8758, 83.0504, 142.8463, 67.0555, 79.0555, 245.0259	2.7362e+06	1-methoxy-2-[(beta-d-glucopyranosyloxy)methyl]-3-hydroxy-9,10- anthraquinone	JMZ
100	24.30_318.0731n	301.07	24.2956	M+H-H2O, M+H	C16H14O7	52.1	66.4	-2.7008	241.0496, 319.0811, 223.0389, 105.0341, 139.0022, 213.0543, 68.9983, 67.0191, 225.0544, 141.0695	8.70334e+06	6-methoxyeriodictyol	JXT
101	24.30_271.0592m/z	271.059	24.2956	M+H	C15H10O5	70.3	88.4	-3.24589	271.0596, 123.0079, 103.0548, 169.013, 253.049	4.45293e+07	Baicalein	HQ	STD
102	24.94_268.0730n	269.08	24.9353	M+H, M+Na, M+K	C16H12O4	72.5	92.7	-1.99186	291.0626, 81.0709, 95.0864, 67.0556, 107.0862, 91.0549, 93.0705, 69.0712, 79.0553, 55.0557	3.59279e+06	Formononetin	JXT	STD
103	25.82_374.0992n	375.106	25.8237	M-e, M+H, M+Na, M+K	C19H18O8	42.5	18.7	-2.58944	413.0634, 271.0589, 81.0711, 241.0513, 221.0261, 79.055, 124.033, 369.0786, 298.3619, 95.0863	3.33792e+07	Neobaicalein	HQ
104	25.85_343.1168m/z	343.117	25.8537	M+H	C19H18O6	42.2	18	-2.27959	343.1167, 285.0749, 313.0699, 131.0491, 295.0598, 299.0899, 327.0857, 279.0648, 297.0751, 328.0925	435856	Tetramethylscutellarein	DS
105	25.91_343.0807m/z	343.081	25.9133	M+Na	C19H14NO4+	43.6	26.5	-2.66562	282.0518, 297.0753, 283.0582, 198.0674, 343.0798, 254.0568, 325.0709, 285.0751, 181.0128, 313.0698	213816	Coptisine	NX, HQ
106	26.09_280.0730n	281.08	26.0879	M+H, M+Na	C17H12O4	44.2	26.8	-1.84339	121.065, 286.0458, 149.0598, 177.054, 303.0613, 301.0696, 84.9611, 81.0709, 95.0862, 68.9983	224580	Nortanshinone	DS
107	26.27_287.0908m/z	287.091	26.2657	M+H	C16H14O5	47.8	43.8	-2.03858	168.0052, 183.0287, 287.0908, 186.0155, 103.0549, 131.0493, 112.0159, 127.0028	1.73772e+06	Dihydrooroxylin	HQ
108	26.41_313.1064m/z	313.106	26.4146	M+H	C18H16O5	50.1	55.9	-1.96305	283.0597, 313.1068, 255.0645, 153.018, 181.0129, 105.0342, 298.0832	489103	Tanshindiol b	DS
109	26.53_328.0942n	329.101	26.533	M+H, M+Na	C18H16O6	40.2	6.64	-1.55194	270.0517, 299.0543, 329.1008, 242.0569, 225.0543, 273.0388, 298.0465, 253.0497, 281.0435, 214.0616	1.81446e+06	Salvigenin	HQ
110	26.56_330.0730n	331.08	26.5629	M+H, M+Na	C17H14O7	71.7	95.1	-2.9241	351.0832, 353.0616, 351.2138, 270.0526, 91.5838, 139.2832, 160.1315, 73.0479, 67.0555, 146.3146	1.16993e+07	Aurantio-obtusin	JMZ	STD
111	26.68_284.0676n	285.075	26.6799	M-e, M+H, M+Na	C16H12O5	71.5	98.6	-2.93755	81.0709, 95.0863, 93.0706, 105.0704, 307.0581, 55.0556, 107.0858, 67.0556, 121.1013, 91.0552	4.64652e+07	Wogonin	HQ	STD
112	26.85_272.1043n	295.094	26.8538	M+H, M+NH4, M+Na	C16H16O4	39.5	2.51	-1.96279	278.1534, 263.1297, 295.0933, 266.1163, 248.1067, 276.1007, 226.8938, 194.0594, 67.0555, 55.0557	264037	(-)-vestitol	JXT
113	27.03_314.0782n	315.085	27.0311	M+H, M+Na, M+K	C17H14O6	44.1	26.6	-2.60909	337.0685, 218.8676, 84.9606, 51.9414, 81.071, 55.0556, 93.0707, 91.0551, 67.0555, 105.0707	1.03047e+07	Cirsimaritin	DS
114	27.18_254.0573n	255.065	27.1762	M+H, M+Na	C15H10O4	70.6	85.7	-2.24089	255.0644, 153.0179	4.72987e+06	Chrysophanic acid	JMZ	STD
115	27.23_312.1356n	313.143	27.2342	M+H, M+NH4, M+Na	C19H20O4	40	5.17	-1.67267	285.0391, 251.1425, 313.1429, 193.101, 181.1008, 81.071, 67.0555, 55.0557, 209.0959, 166.0776	208652	Miltionone ii	DS
116	27.29_316.0577n	317.065	27.292	M+H, M+Na	C16H12O7	45.2	31.3	-1.75829	283.0595, 81.0709, 219.8687, 69.0711, 67.0555, 84.9608, 55.0557, 95.0861, 218.8675, 51.9415	2.16964e+06	Isorhamnetin	JH
117	27.46_284.0679n	285.075	27.4639	M+H, M+Na	C16H12O5	51.6	3.61	-2.18907	81.071, 307.0572, 95.0863, 93.0706, 107.0862, 69.0711, 55.0557, 79.0554, 105.0704, 67.0555	2.28339e+07	Physcion	JMZ	STD
118	27.93_314.0785n	315.086	27.9326	M+H, M+Na	C17H14O6	46.2	36.1	-1.79899	218.868, 84.9606, 51.9415, 308.8992, 236.8789, 81.0709, 93.0708, 69.0713, 67.0555, 267.1009	1.04076e+06	Panicolin	HQ
119	28.37_358.1045n	359.112	28.3737	M+H, M+Na, M+K	C19H18O7	41.8	15	-2.17939	381.0937, 81.0711, 105.0703, 67.0555, 165.0692, 397.0713, 104.108, 324.0049, 261.0757, 159.2794	1.78961e+07	Chrysoobtusin	JMZ
120	28.43_270.0887n	271.096	28.4327	M+H, M+Na	C16H14O4	39.9	4.27	-1.94015	81.071, 55.0557, 79.0553, 293.0783, 93.0707, 137.0594, 67.0555, 91.055, 95.0863, 107.0862	221580	Alpinetin	HQ
121	28.52_298.0837n	299.091	28.5202	M+H, M+Na	C17H14O5	48.6	47.5	-1.40235	321.0729, 84.9607, 218.0446, 218.8683, 319.1297, 102.9486, 81.071, 208.8829, 55.0557, 93.0706	260087	5-hydroxy-7,8-dimethoxyflavone	HQ
122	28.88_288.2891m/z	288.289	28.8806	M+NH4	C17H34O2	45.8	33.9	-2.3123	288.2892, 88.0766, 70.0664, 57.0713, 106.0869, 81.0708, 71.0867, 95.0864, 102.092, 55.0557	453953	Daturic acid	HH
123	29.00_344.0888n	345.096	28.9977	M+H, M+Na, M+K	C18H16O7	43	20.4	-2.1952	345.0961, 254.0567, 312.0615, 238.0619, 287.0545, 330.0731, 269.0452, 315.0493, 226.0618, 256.0715	1.05602e+07	Eupatilin	JH
124	29.05_314.1512n	297.148	29.0527	M+H-H2O, M+H, M+NH4, M+Na, M+K	C19H22O4	43.2	21.2	-2.0958	353.1137, 337.1404, 67.0555, 81.0711, 79.055, 218.8691, 95.0861, 55.0558, 351.21, 84.9612	4.6714e+06	Neocryptotanshinone	DS
125	29.47_1118.5134n	1141.5	29.4728	M+NH4, M+Na, M+K	C53H82O25	51.9	66.6	-0.996439	95.0863, 85.0293, 81.0709, 107.0861, 141.0181, 109.1017, 93.0707, 121.1017, 119.0858, 201.1633	467729	Achyranthoside d	NX
126	29.59_296.1044n	297.112	29.594	M+H, M+Na	C18H16O4	47.4	42.4	-1.45336	175.0155, 57.0714, 319.0911, 84.9604, 231.0779, 301.1075, 91.0553, 217.0856, 257.1166, 81.0709	227293	Tanshinol b	DS
127	29.74_268.1094n	269.117	29.7423	M+H-H2O, M+H, M+Na	C17H16O3	41.6	12.5	-1.88183	81.071, 57.0713, 219.1741, 203.1432, 93.0707, 95.0864, 291.0985, 67.0555, 119.0858, 91.0551	370615	Danshenspiroketallactone	DS
128	29.77_956.4962n	979.485	29.7723	M+H, M+NH4, M+Na, M+K	C48H76O19	69.1	72.5	-1.96177	95.0863, 107.0861, 121.1014, 109.1017, 81.0709, 439.3562, 119.0858, 93.0707, 201.1636, 133.1013	1.67152e+06	Ginsenoside ro	NX	STD
129	29.86_278.0937n	279.101	29.8605	M+H, M+Na, M+K	C18H14O3	42.7	18.1	-1.99345	84.9607, 57.0713, 56.9662, 81.0709, 55.0557, 175.0151, 317.0608, 185.0119, 95.0862, 93.0707	2.08747e+06	1,2-dihydrotanshiquinone	DS
130	30.73_956.4592n	979.448	30.7284	M+NH4, M+Na, M+K	C47H72O20	50.3	62.1	-2.60597	95.0864, 121.1015, 107.0861, 81.071, 109.1017, 119.0859, 93.0707, 201.1634, 133.1012, 189.1636	981081	Achyranthoside c	NX
131	30.97_794.4433n	817.432	30.9685	M+NH4, M+Na, M+K	C42H66O14	50.4	57.3	-2.49444	95.0863, 121.1014, 107.0861, 191.1792, 203.1793, 109.1017, 119.0858, 439.3567, 81.0709, 189.1636	3.37018e+06	3-o-[beta-d-glucopyranosyl-(1->3)-o-beta-d-glucuronopyranosyl]-15- alpha-hydroxyolean-12-en-16-one	JMZ
132	31.14_234.1616n	235.169	31.1446	M+H, M+Na	C15H22O2	46.7	40.1	-1.71885	57.0713, 235.1686, 179.1067, 81.0709, 95.0863, 84.9607, 67.0555, 93.0707, 105.0704, 107.0861	425741	Deca-4,6-diynyl 3-methylbutanoate	HH
133	31.65_949.4389m/z	949.439	31.6516	M+Na	C46H70O19	45.1	41.8	-1.56094	949.4373, 641.3976, 173.0052, 331.0264, 99.006, 330.994, 95.0861, 133.101, 93.071	216328	Achyranthoside e	NX
134	32.12_972.4779m/z	972.478	32.1238	M+NH4	C47H70O20	38.1	0.569	-2.10255	95.0864, 107.0861, 121.1013, 81.0709, 119.086, 109.1016, 93.0707, 203.1796, 133.1012, 972.4824	1.47291e+06	Achyranthoside iii	NX
135	32.12_276.0782n	277.085	32.1238	M+H, M+Na, M+K	C18H12O3	74.3	96.2	-1.71447	299.0672, 81.0709, 67.0555, 55.0557, 95.0864, 69.0711, 79.0553, 93.0706, 71.0866, 83.0864	1.18584e+06	Tanshinone i	DS	STD
136	32.59_296.1406n	297.148	32.5896	M+H, M+Na, M+K	C19H20O3	74.1	88.9	-2.18635	218.8683, 51.9415, 308.8983, 55.0557, 81.071, 67.0555, 320.0907, 335.1036, 236.8782, 105.0706	4.48702e+06	Cryptotanshinone	DS	STD
137	32.62_330.3358m/z	330.336	32.6178	M+NH4	C20H40O2	46.2	37.5	-2.61955	330.3361, 88.0766, 70.0664, 57.0714, 106.0869, 71.0868, 102.092, 98.985	349785	Arachidic acid	HH
138	33.35_456.3598n	439.357	33.353	M+H-H2O, M+H	C30H48O3	47.2	42.3	-1.16484	95.0863, 119.0858, 107.086, 203.1792, 81.0709, 133.1011, 109.1017, 93.0707, 189.1636, 121.1014	1.55762e+06	18-(β-d-oxy glucose)-28-oxo-12-oleanolic acid-3β-3-o-(β-d-glucose)-β-d-glucuronic acid methylester deglycosylation	NX
139	34.41_358.3672m/z	358.367	34.4122	M+NH4	C22H44O2	41.8	16.1	-2.13186	358.3673, 70.0664, 88.0766, 57.0713, 106.0868, 71.0867, 102.0919	215742	Methyl heneicosanoate	JH, HQ
140	34.62_294.1251n	295.132	34.6198	M+H, M+Na, M+K	C19H18O3	78.4	96.6	-1.60742	317.1143, 84.9607	990117	Tanshinone iia	DS	STD
141	34.95_632.3913n	655.381	34.9469	M+H, M+NH4, M+Na, M+K	C36H56O9	50.2	54.9	-1.80721	95.0863, 203.1791, 191.1788, 121.1012, 119.0857, 109.102, 107.0862, 133.101, 93.0707, 147.1166	2.03952e+06	28-deglucosyl-chikusetsusaponin iva	NX
142	35.04_794.4074n	817.397	35.0376	M+NH4, M+Na	C41H62O15	42.8	27.3	-1.82549	361.0375, 817.398, 203.0155, 99.0061, 95.0863, 81.0709, 127.0003, 93.0706	373468	Achyranthoside c deglycosylation	NX
143	37.98_330.2762n	353.265	37.9848	M+H-H2O, M+H, M+NH4, M+Na, M+K	C19H38O4	42.9	20.2	-2.44547	60.0822, 57.0713, 91.0583, 368.4235, 73.048, 56.9663, 71.0867, 81.071, 95.0865, 67.0555	3.81931e+06	Glycerol palmitate	HH
144	38.28_328.2606n	351.25	38.2815	M+H, M+NH4, M+Na	C19H36O4	48.8	50.1	-2.26984	69.0711, 199.1692, 57.0713, 85.1022, 113.0966, 71.0868, 95.0862, 98.9849, 67.0555, 313.2726	598099	Linoelaidic acid	HH, JMZ
145	39.14_815.3807m/z	815.381	39.1377	M+Na	C41H60O15	39.9	13.9	-2.18646	95.0859, 815.3694, 377.0311, 81.0709, 815.3837, 107.0857, 359.0212, 93.0705, 119.0853, 67.0554	523325	Achyranthoside a deglycosylation	NX
146	40.01_436.3415m/z	436.341	40.0135	M+NH4	C26H42O4	38.2	2.46	-1.53743	89.0605, 95.0863, 81.0707, 67.0553, 57.0712, 80.9488, 90.9774, 98.9848, 55.0557, 69.0711	554361	Maxacalcitol	JH, HQ

## Sheet: Sheet3
Deletion of duplicates
No.	Ingredient_id
1	Gentianose
2	Propanetriol-alpha-l-arabinofuranosyl (1->4)-beta-d-glucopyranoside
3	Adenine nucleoside
4	Guanosine
5	Procyanidin
6	Catalpol
7	Benzyl glucopyranoside
8	Benzyl 6-o-alpha-l-rhamnopyranosyl-(1->6)beta-d-glucopyranoside
9	4-methoxybenzyl beta-d-glucopyranoside
10	Catechin
11	Chlorogenic acid
12	Taxifolin
13	Ligustrin
14	Hydroxysafflor yellow a
15	Carthamoside b6
16	6-hydroxykaempferol-3,6,7-tri-o-beta-d-glucoside
17	Riboflavin
18	2-[3,5-dihydroxy-2-[2-(3-hydroxy-4-methoxyphenyl)ethoxy]-6-(hydroxymethyl)oxan-4-yl]oxy-6-methyloxane-3,4,5-triol
19	Epicatechin
20	Quercetin 3,7-di-o-β-d-glucopyranoside
21	Roseoside
22	Carthamoside b5
23	Neocarthamin
24	Paeoniflorin
25	Aurantio-obtusin beta-d-glucoside deglycosylation
26	6-hydroxynaringenin
27	Eriodictyol 7-glucuronide
28	6-hydroxykaempferol-3,6-di-o-beta-d-glucoside
29	Chrysophanol-1-beta-gentiobioside
30	6-hydroxykaempferol-3-o-beta-d-rutoside-6-o-beta-d-glucoside
31	Torachrysone 8-o-[beta-d-glucopyranosyl(1-3)-o-beta-d-glucopyranosyl (1-6)-o-beta-d-glucopyranoside]
32	Melitric acid a
33	6-hydroxykaempferol 3-glucoside
34	Safflower yellow a
35	Bidenoside c
36	Scutellarin
37	Luteolin-7-o-glucoside
38	Isochlorogenic acid a
39	Torachrysone-8-o-beta-d-glucoside
40	5,7-dihydroxy-2-(3-hydroxy-4-methoxyphenyl)chroman-4-one
41	Hyperoside
42	Rutin
43	Salvianolic acid d
44	5,7,2',5'-tetrahydroxy-8,6'-dimethoxy flavone
45	Rhein diglucoside
46	Kaempferol 3-o-rutinoside 7-o-glucoside
47	Isochlorogenic acid b
48	6-hydroxymusizin-8-o-beta-d-glucoside
49	Rosmarinic acid
50	Nicotiflorin
51	Cosmetin
52	20-hydroxyecdysone
53	Polypodine b
54	Salvianolic acid b
55	Formononetin-7-glucoside
56	Safflomin c
57	1-[(beta-d-glucopyranosyl-(1->6)-o-beta-d-glucopyranosyl-(1->3)-o-beta-d-glucopyranosyl-(1->6)-o-beta-d-glucopyranosyl)oxy]-8- hydroxy-3-methyl-9,10-anthraquinone
58	Liquiritigenin
59	Carthamin
60	Carthamone
61	Cacticin
62	Rubrofusarin triglucoside
63	Hmp-hmpep
64	1-[(beta-d-glucopyranosyl-(1->3)-o-beta-d-glucopyranosyl-(1->6)-o- beta-d-glucopyranosyl)oxy]-8-hydroxy-3-methyl-9,10-anthraquinone
65	Baicalin
66	Emodin 1-o-beta-d-glucoside
67	Rubrofusarin 6-gentiobioside
68	Daidzin
69	Monomethyl lithospermate
70	Isorhoifolin
71	Salvianolic acid a
72	6-hydroxykaempferol
73	Naringenin
74	Diosmetin 7-o-beta-d-glucopyranoside
75	Isomartynoside
76	Isosalvianolic acid c
77	Linarin
78	Luteolin
79	Wogonoside
80	Aarthamoside a2
81	N1,n5,n10-(z)-tri-p-coumaroylspermidine
82	Cirsiliol
83	Dihydrobaicalein
84	Genistoside
85	Diosmin
86	Kaempferol
87	Norwogonin
88	Chryso-obtusin glucoside
89	Pseudobaptigenin
90	Quercetin
91	Diosmetin
92	Viscidulin ii
93	1-methoxy-2-[(beta-d-glucopyranosyloxy)methyl]-3-hydroxy-9,10- anthraquinone
94	Baicalein
95	Formononetin
96	5,7,4'-trihydroxy-8-methoxyflavone
97	Neobaicalein
98	Coptisine
99	Dihydrooroxylin
100	Aurantio-obtusin
101	Wogonin
102	Cirsimaritin
103	Panicolin
104	6,8-di-c-alpha-l-arabinosylapigenin
105	Chrysophanic acid
106	Isorhamnetin
107	Physcion
108	Pentadecanoic acid
109	1,2,15,16-tetrahydrotanshinone i
110	Chrysoobtusin
111	Alpinetin
112	Eupatilin
113	Neocryptotanshinone
114	Achyranthoside d
115	Ginsenoside ro
116	Glycyrrhizic acid
117	Momordin ii
118	Achyranthoside c
119	Chikusetsusaponin iv
120	3-o-[beta-d-glucopyranosyl-(1->3)-o-beta-d-glucuronopyranosyl]-15- alpha-hydroxyolean-12-en-16-one
121	Achyranthoside e
122	Methyl palmitelaidate
123	Achyranthoside iii
124	Achyranthoside d trimethyl ester deglycosylation
125	28-deglucosyl-chikusetsusaponin iva
126	14-methyl-8-hexadecyn-1-ol
127	Achyranthoside c deglycosylation
128	Dihydroaplotaxene
129	N-hexadecanoic acid
130	Stearic acid
131	Polymannose
132	Glutamic acid
133	Adenine
134	P-coumaric acid
135	5-hydroxymethylfurfural
136	Danshensu
137	2',4'-dihydroxyacetophenone
138	3,4-dihydroxybenzaldehyde
139	Myristicin
140	Carthamoside b4
141	4-hydroxy-4-(3-hydroxy-1-butenyl)-3,5,5-trimethyl-2-cyclohexen-1-one
142	Ferulic acid
143	5-(2-hydroxyethyl)-2-methoxyphenol
144	Liquiritin
145	Torachrysone
146	Jatrorrhizine
147	Berberine
148	Palmatine
149	Trans caffeic acid
150	Azelaic acid
151	Moupinamide
152	Nor-toralactone
153	Lirioresinol a
154	Cassiaside a
155	Aurantio-obtusin beta-d-glucoside
156	6-methoxyeriodictyol
157	Tetramethylscutellarein
158	Nortanshinone
159	Tanshindiol b
160	Salvigenin
161	(-)-vestitol
162	Miltionone ii
163	5-hydroxy-7,8-dimethoxyflavone
164	Daturic acid
165	Tanshinol b
166	Danshenspiroketallactone
167	1,2-dihydrotanshiquinone
168	Deca-4,6-diynyl 3-methylbutanoate
169	Tanshinone i
170	Cryptotanshinone
171	Arachidic acid
172	18-(β-d-oxy glucose)-28-oxo-12-oleanolic acid-3β-3-o-(β-d-glucose)-β-d-glucuronic acid methylester deglycosylation
173	Methyl heneicosanoate
174	Tanshinone iia
175	Glycerol palmitate
176	Linoelaidic acid
177	Achyranthoside a deglycosylation
178	Maxacalcitol
